# Supplementary material for: Elucidating three-way interactions between soil, pasture and animals that regulate nitrous oxide emissions from temperate grazing systems
Source: Agric Ecosyst Environ. 2020 Sep 15;300:106978. doi: 10.1016/j.agee.2020.106978 (PMC7307388; doi:10.1016/j.agee.2020.106978)
Supplement: Supplementary file 3 [file mmc3.xlsx]

## Sheet: predicted_means (logged)
Supplementary data. Chronological changes in total abundance of genes: 16SB, 16SA, ITS, amoA AOA, amoA AOB, nirK, nirS, nosZI and nosZII for all pastures and all applied treatments.
Field	Treatment	Time point	16S	2.5 percentile	97.5 percentile	ITS	2.5 percentile	97.5 percentile	nirK	2.5 percentile	97.5 percentile	nirS	2.5 percentile	97.5 percentile	nosZ1	2.5 percentile	97.5 percentile	nosZ11	2.5 percentile	97.5 percentile	amoA AOB	2.5 percentile	97.5 percentile	amoA AOA	2.5 percentile	97.5 percentile	16s Archea	2.5 percentile	97.5 percentile
Orchard Dean S.	Inorganic N + dung	1	5.603	5.3717	5.8343	4.358	4.09613	4.61987	4.268	3.54928	4.98672	2.882	2.652	3.112	3.433	3.197	3.669	2.048	1.754	2.342	2.423	1.833	3.013	2.727	2.475	2.979	2.56	2.208	2.912
(PP)	Inorganic N + synthetic urine	1	5.687	5.4557	5.9183	4.441	4.17913	4.70287	4.299	3.58028	5.01772	2.879	2.649	3.109	3.425	3.189	3.661	2.535	2.241	2.829	2.286	1.696	2.876	2.816	2.564	3.068	2.847	2.495	3.199
	Inorganic N+ urine (spring)	1	5.649	5.4177	5.8803	4.182	3.92013	4.44387	4.284	3.56528	5.00272	2.935	2.705	3.165	3.419	3.183	3.655	2.305	2.011	2.599	2.057	1.467	2.647	2.784	2.532	3.036	2.871	2.519	3.223
	Inorganic N only (Control 2)	1	5.587	5.3557	5.8183	4.249	3.98713	4.51087	4.343	3.62428	5.06172	2.859	2.629	3.089	3.338	3.102	3.574	2.201	1.907	2.495	2.232	1.642	2.822	2.796	2.544	3.048	2.748	2.396	3.1
	No N (Control 1)	1	5.506	5.2747	5.7373	4.196	3.93413	4.45787	4.305	3.58628	5.02372	2.849	2.619	3.079	3.334	3.098	3.57	2.321	2.027	2.615	1.976	1.386	2.566	2.793	2.541	3.045	2.88	2.528	3.232
Orchard Dean S.	Inorganic N + dung	2	6.116	5.8847	6.3473	4.323	4.06113	4.58487	4.751	4.03228	5.46972	3.653	3.423	3.883	3.887	3.651	4.123	2.624	2.33	2.918	3.481	2.891	4.071	2.94	2.688	3.192	3.558	3.206	3.91
(PP)	Inorganic N + synthetic urine	2	5.805	5.5737	6.0363	4.403	4.14113	4.66487	4.599	3.88028	5.31772	3.184	2.954	3.414	3.599	3.363	3.835	2.543	2.249	2.837	3.192	2.602	3.782	2.833	2.581	3.085	3.393	3.041	3.745
	Inorganic N + urine (spring)	2	5.864	5.6327	6.0953	4.451	4.18913	4.71287	4.573	3.85428	5.29172	3.123	2.893	3.353	3.557	3.321	3.793	2.364	2.07	2.658	3.104	2.514	3.694	2.795	2.543	3.047	3.325	2.973	3.677
	Inorganic N only (Control 2)	2	5.75	5.5187	5.9813	4.393	4.13113	4.65487	2.974	2.25528	3.69272	3.188	2.958	3.418	3.537	3.301	3.773	2.366	2.072	2.66	2.867	2.277	3.457	2.799	2.547	3.051	3.363	3.011	3.715
	No N (Control 1)	2	5.839	5.6077	6.0703	4.3	4.03813	4.56187	4.419	3.70028	5.13772	3.114	2.884	3.344	3.558	3.322	3.794	2.275	1.981	2.569	2.498	1.908	3.088	2.74	2.488	2.992	3.341	2.989	3.693
Orchard Dean S.	Inorganic N + dung	3	5.784	5.5527	6.0153	4.209	3.94713	4.47087	4.465	3.74628	5.18372	2.944	2.714	3.174	3.409	3.173	3.645	2.436	2.142	2.73	2.871	2.281	3.461	2.848	2.596	3.1	3.17	2.818	3.522
(PP)	Inorganic N + synthetic urine	3	5.939	5.65984	6.21816	4.588	4.27616	4.89984	4.638	3.75912	5.51688	2.935	2.671	3.199	3.774	3.498	4.05	2.374	2.024	2.724	3.231	2.511	3.951	2.991	2.681	3.301	3.209	2.783	3.635
	Inorganic N + urine (spring)	3	5.77	5.5387	6.0013	4.223	3.96113	4.48487	4.363	3.64428	5.08172	3.077	2.847	3.307	3.553	3.317	3.789	2.567	2.273	2.861	2.943	2.353	3.533	2.738	2.486	2.99	3.099	2.747	3.451
	Inorganic N only (Control 2)	3	5.976	5.69684	6.25516	4.396	4.08416	4.70784	4.458	3.57912	5.33688	2.991	2.727	3.255	3.55	3.274	3.826	2.478	2.184	2.772	2.395	1.675	3.115	2.872	2.562	3.182	3.008	2.582	3.434
	No N (Control 1)	3	5.89	5.6587	6.1213	4.561	4.29913	4.82287	4.623	3.90428	5.34172	3.091	2.861	3.321	3.722	3.486	3.958	2.554	2.26	2.848	2.253	1.663	2.843	3.114	2.862	3.366	3.223	2.871	3.575
Higher Wyke Moor	Inorganic N + dung	1	5.418	5.1867	5.6493	4.36	4.09813	4.62187	4.278	3.55928	4.99672	2.859	2.629	3.089	3.359	3.123	3.595	2.003	1.709	2.297	2.286	1.696	2.876	1.697	1.445	1.949	2.518	2.166	2.87
(WC)	Inorganic N + synthetic urine	1	5.426	5.1947	5.6573	4.437	4.17513	4.69887	4.309	3.59028	5.02772	2.818	2.588	3.048	3.289	3.053	3.525	2.351	2.057	2.645	2.655	2.065	3.245	1.735	1.483	1.987	2.447	2.095	2.799
	Inorganic N+ urine (spring)	1	5.448	5.2167	5.6793	4.551	4.28913	4.81287	4.297	3.57828	5.01572	2.904	2.674	3.134	3.331	3.095	3.567	2.079	1.785	2.373	2.47	1.88	3.06	1.688	1.436	1.94	2.662	2.236	3.088
	Inorganic N only (Control 2)	1	NA	NA	NA	NA	NA	NA	NA	NA	NA	NA	NA	NA	NA	NA	NA	NA	NA	NA	NA	NA	NA	NA	NA	NA	NA	NA	NA
	No N (Control 1)	1	5.456	5.28252	5.62948	4.472	4.2781	4.6659	4.327	3.8225	4.8315	2.867	2.675	3.059	3.362	3.174	3.55	2.45	2.228	2.672	2.362	1.932	2.792	1.518	1.34	1.696	2.407	2.145	2.669
Higher Wyke Moor	Inorganic N + dung	2	5.729	5.4977	5.9603	4.228	3.96613	4.48987	4.429	3.71028	5.14772	3.086	2.856	3.316	3.386	3.15	3.622	2.487	2.193	2.781	2.988	2.398	3.578	2.245	1.993	2.497	3.013	2.661	3.365
(WC)	Inorganic N + synthetic urine	2	5.539	5.3077	5.7703	3.956	3.69413	4.21787	4.215	3.49628	4.93372	3.04	2.81	3.27	3.425	3.189	3.661	2.462	2.168	2.756	3.678	3.088	4.268	2.289	2.037	2.541	2.939	2.587	3.291
	Inorganic N + urine (spring)	2	5.466	5.2347	5.6973	3.943	3.68113	4.20487	4.058	3.33928	4.77672	2.964	2.734	3.194	3.269	3.033	3.505	2.277	1.983	2.571	2.819	2.229	3.409	2.092	1.84	2.344	2.762	2.41	3.114
	Inorganic N only (Control 2)	2	NA	NA	NA	NA	NA	NA	NA	NA	NA	NA	NA	NA	NA	NA	NA	NA	NA	NA	NA	NA	NA	NA	NA	NA	NA	NA	NA
	No N (Control 1)	2	5.696	5.52252	5.86948	4.124	3.9301	4.3179	4.372	3.8675	4.8765	3.077	2.885	3.269	3.396	3.208	3.584	2.39	2.168	2.612	2.555	2.125	2.985	2.251	2.073	2.429	2.953	2.691	3.215
Higher Wyke Moor	Inorganic N + dung	3	5.542	5.3107	5.7733	4.047	3.78513	4.30887	4.257	3.53828	4.97572	2.703	2.473	2.933	3.099	2.863	3.335	2.163	1.869	2.457	2.496	1.906	3.086	2.123	1.871	2.375	2.351	1.999	2.703
(WC)	Inorganic N + synthetic urine	3	5.458	5.2267	5.6893	4.102	3.84013	4.36387	4.166	3.44728	4.88472	2.622	2.392	2.852	3.16	2.924	3.396	2.403	2.109	2.697	2.876	2.286	3.466	2.129	1.877	2.381	2.488	2.136	2.84
	Inorganic N + urine (spring)	3	5.925	5.6937	6.1563	4.589	4.32713	4.85087	4.668	3.94928	5.38672	3.118	2.888	3.348	3.493	3.257	3.729	2.324	2.03	2.618	2.64	2.05	3.23	2.546	2.294	2.798	2.524	2.172	2.876
	Inorganic N only (Control 2)	3	NA	NA	NA	NA	NA	NA	NA	NA	NA	NA	NA	NA	NA	NA	NA	NA	NA	NA	NA	NA	NA	NA	NA	NA	NA	NA	NA
	No N (Control 1)	3	5.696	5.52252	5.86948	4.292	4.0981	4.4859	4.512	4.0075	5.0165	2.889	2.697	3.081	3.338	3.15	3.526	2.165	1.943	2.387	2.456	2.026	2.886	2.31	2.132	2.488	2.636	2.374	2.898
Poor Field	Inorganic N + dung	1	5.658	5.4267	5.8893	4.319	4.05713	4.58087	4.561	3.84228	5.27972	2.962	2.732	3.192	3.254	3.018	3.49	1.967	1.673	2.261	2.515	1.925	3.105	2.125	1.873	2.377	2.588	2.236	2.94
(HS)	Inorganic N + synthetic urine	1	5.553	5.3217	5.7843	4.18	3.91813	4.44187	4.418	3.69928	5.13672	2.925	2.695	3.155	3.244	3.008	3.48	2.24	1.946	2.534	2.531	1.941	3.121	1.894	1.642	2.146	2.819	2.467	3.171
	Inorganic N + urine (spring)	1	5.633	5.4017	5.8643	4.28	4.01813	4.54187	4.479	3.76028	5.19772	2.999	2.769	3.229	3.2	2.964	3.436	2.168	1.874	2.462	2.603	2.013	3.193	2.026	1.774	2.278	2.337	1.985	2.689
	Inorganic N only (Control 2)	1	5.538	5.3067	5.7693	4.167	3.90513	4.42887	4.424	3.70528	5.14272	2.83	2.6	3.06	3.213	2.977	3.449	1.922	1.628	2.216	2.521	1.931	3.111	2.117	1.865	2.369	2.838	2.486	3.19
	No N (Control 1)	1	5.59	5.3587	5.8213	4.285	4.02313	4.54687	4.451	3.73228	5.16972	2.972	2.742	3.202	3.3	3.064	3.536	2.311	2.017	2.605	2.605	2.015	3.195	2.111	1.859	2.363	2.561	2.209	2.913
Poor Field	Inorganic N + dung	2	5.771	5.5397	6.0023	4.049	3.78713	4.31087	4.455	3.73628	5.17372	3.401	3.171	3.631	3.42	3.184	3.656	2.594	2.3	2.888	3.364	2.774	3.954	2.129	1.877	2.381	2.901	2.549	3.253
(HS)	Inorganic N + synthetic urine	2	5.758	5.5267	5.9893	4.231	3.96913	4.49287	4.4	3.68128	5.11872	3.19	2.96	3.42	3.458	3.222	3.694	2.631	2.337	2.925	3.188	2.598	3.778	2.372	2.12	2.624	3.123	2.771	3.475
	Inorganic N + urine (spring)	2	5.634	5.4027	5.8653	4.354	4.09213	4.61587	4.302	3.58328	5.02072	3.043	2.813	3.273	3.392	3.156	3.628	2.502	2.208	2.796	2.769	2.179	3.359	2.225	1.973	2.477	3.001	2.649	3.353
	Inorganic N only (Control 2)	2	5.667	5.4357	5.8983	4.495	4.23313	4.75687	2.894	2.17528	3.61272	3.128	2.898	3.358	3.396	3.16	3.632	2.566	2.272	2.86	2.145	1.555	2.735	2.285	2.033	2.537	2.993	2.641	3.345
	No N (Control 1)	2	5.667	5.4357	5.8983	4.282	4.02013	4.54387	4.503	3.78428	5.22172	3.062	2.832	3.292	3.303	3.067	3.539	2.664	2.37	2.958	3.208	2.618	3.798	2.322	2.07	2.574	3.072	2.72	3.424
Poor Field	Inorganic N + dung	3	5.76	5.5287	5.9913	4.289	4.02713	4.55087	4.502	3.78328	5.22072	2.821	2.591	3.051	3.313	3.077	3.549	2.368	2.074	2.662	2.968	2.378	3.558	2.423	2.171	2.675	2.719	2.367	3.071
(HS)	Inorganic N + synthetic urine	3	5.536	5.3047	5.7673	4.441	4.17913	4.70287	4.288	3.57128	5.00472	2.908	2.682	3.134	3.33	3.1	3.56	1.995	1.709	2.281	3.21	2.62	3.8	2.277	2.035	2.519	2.409	2.057	2.761
	Inorganic N + urine (spring)	3	5.753	5.5217	5.9843	4.381	4.11913	4.64287	4.624	3.90528	5.34272	2.906	2.676	3.136	3.413	3.177	3.649	2.361	2.067	2.655	2.672	2.082	3.262	2.664	2.412	2.916	2.14	1.788	2.492
	Inorganic N only (Control 2)	3	5.73	5.4987	5.9613	4.301	4.03913	4.56287	4.313	3.59428	5.03172	2.843	2.613	3.073	3.289	3.053	3.525	2.407	2.113	2.701	2.475	1.885	3.065	2.438	2.128	2.748	2.633	2.281	2.985
	No N (Control 1)	3	5.819	5.5877	6.0503	4.323	4.06113	4.58487	4.717	3.99828	5.43572	3.013	2.783	3.243	3.438	3.202	3.674	2.443	2.149	2.737	2.581	1.991	3.171	2.703	2.451	2.955	2.932	2.58	3.284
